# Supplementary material for: Global Biases in Ecology and Conservation Research: Insight From Pollinator Studies
Source: Ecol Lett. 2024 Dec 31;28(1):e70050. doi: 10.1111/ele.70050 (PMC11687349; doi:10.1111/ele.70050)
Supplement: Supplementary file 1 — Data S1. [file ELE-28-0-s001.zip]

Archive with 2 entries (2 files):
- ele70050-sup-0001-SupinfoS1.xlsx
- ele70050-sup-0002-SupinfoS2.docx
