# Supplementary material for: Global Biases in Ecology and Conservation Research: Insight From Pollinator Studies
Source: Ecol Lett. 2024 Dec 31;28(1):e70050. doi: 10.1111/ele.70050 (PMC11687349; doi:10.1111/ele.70050)
Supplement: Supplementary file 1 — Data S1. [file ELE-28-0-s001.zip › ele70050-sup-0001-SupinfoS1.xlsx]

## Sheet: General biases 
No	Reference	Publication year	Research area	Indication of geographic bias	Indication of topical bias	Indication of scientific approach bias
1	Baruch, Y (2001) Global or North American? A geographical based comparative analysis of publications in top management journals. International Journal of Cross Cultural Management 1: 109–126	2001	general science	yes
2	Clark, J,A., May, R.M. (2002) Taxonomic bias in conservation research. Science 297: 5579	2002	conservation		yes
3	Bonnet, X., Shine, R. & Lourdais, O. Taxonomic chauvinism. (2002) Trends in Ecology and Evolution 17: 1–3.	2002	ecology		yes
4	Klironomos, J.N. (2002) Another form of bias in conservation research. Science 298 (5594): 749-750	2002	conservation		yes
5	Leimu, R., Koricheva, J. (2004) Cumulative meta-analyses: a new tool for detection of temporal trends and publication bias in ecology. Proceedings of the Royal Society B. 271(1551), 1961-1966.	2004	ecology			yes
6	Cassey, P., Ewen, J.G., Blackburn, T.M., Møller, A.P (2004) A survey of publication bias within evolutionary ecology. Proceedings of the Royal Society B. 271: 451-454	2004	ecology/evolutionary biology			yes
7	Levin, P.S., and Kochin, B.F. (2004) Publication of marine conservation papers: Is conservation biology too dry? Conservation Biology 18: 1160–1162	2004	conservation		yes
8	Strayer, D.L. (2006) Challenges for freshwater invertebrate conservation. J.-NABS 25: 271–287	2006	conservation		yes
9	Wilson J, Procheş Ş, Braschler B, Dixon E, Richardson D. (2007) The (bio)diversity of science reflects the interests of society. Frontiers in Ecology and Environment 5: 409–414	2007	ecology	yes	yes
10	Leather, S.R. (2009) Taxonomic chauvinism threatens the future of entomology. Biologist 56:10-13	2009	ecology		yes
11	Boakes, E.H., McGowan, P.J.K., Fuller, R.A., Chang-qing, D., Clark, N.E., O'Connor, K., Mace, G.M. (2010) Distorted views of biodiversity: spatial and temporal bias in species occurrence data. PLoS Biology 8(6): e1000385.	2010	biodiversity	yes
12	Trimble MJ, van Aarde (2012) Geographical and taxonomic biases in research on biodiversity in human-modified landscapes. Ecosphere 3 (12): 1-16	2012	ecology/biodiversity	yes	yes
13	van Wilgenburg, E., Elgar, M.A. (2013) Confirmation Bias in Studies of Nestmate Recognition: A Cautionary Note for Research into the Behaviour of Animals. PloS ONE 8(1): e53548	2013	ecology			yes
14	Amano, T., Sutherland, W.J. (2013) Four barriers to the global under_x0002_standing of biodiversity conservation: wealth, language, geographical location and security. Procedings of the Royal Socity B. 280: 20122649	2013	conservation	yes
15	Yang, W., Ma, K., Kreft, H. (2013) Geographical sampling bias in a large distributional database and its effects on species richness–environment models. Journal of Biogeography 40(8): 1415-1426	2013	ecology	yes
16	Burgman, M., Jarrard, F., Main, E (2015) Decreasing geographic biasin conservation biology. Conservation Biology 29 (5): 1255-1256	2015	conservation	yes		yes
17	Meijaard, E., Cardillo, M., Meijaard, E.M., Possingham, H.P (2015) Geographic bias in citation rates of conservation research. Conservation Biology 29: 920–925.	2015	conservation	yes
18	Holman, L., Head, M. L., Lanfear, R. & Jennions, M. D. (2015) Evidence of experimental bias in the life sciences: Why we need blind data recording. PLoS Biol: e1002190	2015	life sciences			yes
19	Isaac, N. J. B. and Pocock, M. J. O.(2015) Bias and informationin biological records. Biological Journal of Linnean Society 115: 522–553	2015	ecology/biology			yes
20	Meyer, C., Kreft, H., Guralnick, R., Jetz, W (2015) Global priorities for an effective informa-tion basis of biodiversity distributions. Nature Communications 6:8221	2015	biodiversity		yes	yes
21	Donaldson, M.R., et al. (2016) Taxonomic bias and international biodiversity conservation research. Facets 1:105–113	2016	biodivesity	yes	yes
22	Troudet, J., Grandcolas, P., Blin, A., Vignes-Lebbe, R., Legendre, F (2017) Taxonomic bias in biodiversity data and societal preferences. Scientific Reports 7: 9132	2017	diversity/conservation		yes
23	Feeley, K.J., Stroud, J.T., Perez, T.M. (2017) Most ‘global’ reviews of species’ responses to climate change are not truly global. Diversity and Distributions 23 (2): 231-234	2017	ecology	yes	yes
24	Ford, A., Cooke, S., Goheen, J. & Young, T. (2017) Conserving megafauna or sacrificing biodiversity? BioSciencebiw: 163	2017	ecology/conservation		yes	yes
25	Titley, M.A., Snaddon, J.L., and Turner, E.C. (2017). Scientific research on animal biodiversity is systematically biased towards vertebrates and temperate regions. PLoS One 12: e0189577	2017	biodiversity	yes	yes
26	Pe´rez-Espona, S. (2017) Conservation genetics in the European Union – Biases, gaps and future directions. Biological Conservation 209: 130-136	2017	conservation		yes
27	Daru, B. H. et al. (2018) Widespread sampling biases in herbariarevealed from large-scale digitization. New Phytologist 217: 939-955	2018	ecology	yes	yes	yes
28	Menegotto, A.,Rangel, T. F. (2018) Mapping knowledge gapsin marine diversity reveals a latitudinal gradient of missing spe-cies richness. Nature Communication 9: 4713	2018	ecology	yes
29	Zvereva, E. L. & Kozlov, M. V. (2019) Biases in studies of spatial patterns in insect herbivory. Ecological Monographs 89: e01361	2019	ecology			yes
30	Belle, C.C., Stoeckle, B.C., Geist, J. (2019) Taxonomic and geographical representation of freshwater environmental DNA research in aquatic conservation. Aquatic Conservation: Marine and Freshwater Ecosystems 29: 1996-2009	2019	conservation	yes	yes	yes
31	Ellison, G., Jones, M., Cain, B., Bettridge, C.M. (2021) Taxonomic and geographic bias in 50 years of research on the behaviour and ecology of galagids. PloS ONE 12:e0261379	2021	ecology:primates	yes	yes
32	Zverva, E.L., Kozlov, M.V. (2021) Biases in ecological research: attitudes of scientists and ways of control. Scientific Reports 11: 226	2021	ecology			yes
33	Hughes, A.C., Orr, M.C., Ma, K., Costello, M.J., Waller, J., Provoost, P., Yang, Q., Zhu, C., Qiao, H. (2021) Sampling biases shape our view of the natural world. Ecography 44: 1259-1269	2021	ecology	yes	yes	yes
34	Raerinne, J. (2023) Myths of past biases and progress in biology. Theory in Biosciences, 142(4): 383-399	2023	ecology/biology		yes
35	Caldwell, I.R., Hobbs, J-P.A., Bowen, B.W., Cowman, P.F., DiBattista, J.D., Whitney, J.L., Ahti, P.A., Belderock, R., Canfield, S., Coleman, R.R., Iacchey, M., Johnson, E.C., Knapp, I., Nalley, E.M., Staeudle, T.M., Láruson Á. J.L. (2024) Global trends and biases in biodiversity conservation research. Cell Reports Sustainability 1(5): 100082	2024	conservation		yes

## Sheet: Biases in pollinator studies
No	Reference	Publication year	Region												Pollinator group								Bias
		Year	Global	EU	Eastern Europe	Middle East	Mediterranean	Africa	Asia	North America	South America	Central America	The Carribean	Australia & Oceania	Western honey bee	bumblebees	wild bees	wasps	flies	butterflies	beetles	diversity	Indication of geographic bias	Indication of taxonomic bias
1	Kluser, S., Peduzzi, P. (2007) Global pollinator decline: A literature review. UNEP/GRID Europe, 12 pp	2007			yes					yes					yes							yes	yes
2	Archer, C.R., Pirk, C.W.W., Carvalheiro, L.G., Nicolson, S.W. (2014) Economic and ecological implications of geographic bias in pollinator ecology in the light of pollinator declines. Oikos 123: 401–407	2014			yes			yes	yes	yes	yes			yes									yes
3	Steward PR, Shackelford G, Carvalheiro LG, Benton TG, Garibaldi LA, Sait SM (2014) Pollination and biological control research: are we neglecting two billion smallholders. Agriculture & Food Security 3(5)	2014	yes												yes	yes							yes
4	Sotomayor, D.A., Lortie, C.J. (2015) Indirect interactions in terrestrial plant communities: emerging patterns and research gaps. Ecosphere 6 (6): 1-23	2015	yes																			yes	yes
5	De Palma, A., Abrahamczyk, S., Aizen, M.A. et al. (2016) Predicting bee community responses to land-use changes: Effects of geographic and taxonomic biases. Scientific Reports 6: 31153	2016	yes												yes	yes	yes						yes	yes
6	Smith, T.J., Saunders, M.E. (2016) Honey bees: the queens of mass media, despite minority rule among insect pollinators. Insect Conservation and Diversity 9(5): 384-390	2016												yes	yes									yes
7	Rhodes, C.J. (2018) Polinator decline - an ecologically calamity in the making? Science Progress 101 (2):121-160	2018	yes																			yes	yes	yes
8	Bartomeus, I., Dicks, L.V. (2019) The need for coordinated transdisciplinary research infrastructures for pollinator conservation and crop pollination resilience. Environmental Reserach Letters 14: 045017	2019	yes																			yes	yes
9	Bartomeus, I., Stavert, J.R., Ward, D., Aguado, O. (2019) Historical collections as a tool for assessing the global pollination crisis. Philosophical Transactions of the Royal Society B 374, 1763	2019	yes											yes		yes						yes	yes	yes
10	Cameron, E.K., Sundqvist, M.K., Keith, S.A., et al. (2019) Uneven global distribution of food web studies under climate change. Ecosphere 10 (3): e02645	2019	yes																			yes	yes
11	Jamieson, M.A., Carper, A.L.,Wilson, C.J., Scott, V.L., Gibbs, J, (2019) Geographic biases in bee research limits understanding of species distribution and response to anthropogenic disturbance. Frontiers in Ecology and Evolution 7: 194	2019								yes					yes		yes						yes
12	Althaus, S.L., Berenbaum, M.R., Jordan, J., Shalmon, D.A. (2020) No buzz for bees. Media coverage of pollinator decline. PNAS 118 (2): e2002552117	2020								yes												yes	yes	yes
13	Elsayed, H. (2020) Pollinators and the global crisis: understanding the importance, impacts and threats to pollination systems. Major Paper, Master of Environmental Studies, Faculty of Environmental Studies, York University	2020	yes																				yes
14	Herrera, C.M. (2020) Gradual replacement of wild bees by honeybees in flowers of the Mediterranean Basin over the last 50 years. Proceedings of the Royal Society B 287 (1921): 1471-2954	2020					yes																yes
15	Millard, JW,Freeman R, Newbold, T (2020) Text-analysis reveals taxonomic and geographic disparities in animal pollination literature. Ecography 43 (1), 44-59	2020	yes												yes	yes	yes					yes	yes	yes
16	Nicholson, C.C., Egan, P.A. (2020) Natural hazard threats to pollinators and pollination. Global Change Biology 26 (2): 380-391	2020	yes																			yes	yes
17	Pardo, A., Borges, P.A.V. (2020) Worldwide importance of insect pollination in apple orchards: A review. Agriculture, Ecosystems & Environmrnt 293: 106839	2020	yes												yes	yes			yes				yes
18	Dicks, L.V., Breeze, T.D., Ngo, H.T. et al. (2021) A global scale-expert asessment on drivers and risks associated with pollinator decline. Nature Ecology & Evolution 5: 1453-1461	2021	yes							yes												yes	yes
19	Halvorson, K., Baumung, R., Leroy, G., Chen, C., & Boettcher, P. (2021) Protection of honeybees and other pollinators: one global study. Apidologie 52, 535–547.	2021	yes												yes							yes	yes	yes
20	Meineke, E.K., Daru, B.H. (2021) Bias assessments to expand research harnessing biological collections. Trends in Ecology and Evolution 36 (12):, 1071-1082	2021	yes																			yes	yes	yes
21	Millard, J., Outhwaite, C.L., Kinnersley, R., Freeman, R., Gregory, R.D., Adedoja, O., Gavini, S., Kioko, E., Kuhlmann, N., Ollerton, J., Ren, Z-X., Newbold, T. (2021) Global effects of land-use intensity on local pollinator biodiversity. Nature Communication 12: 2902	2021	yes																			yes	yes	yes
22	Orr, M.C., Hughes, A.C., Chesters, D., Pickering, J., Zhu, C-D., Ascher, J.S. (2021) Global patterns and drivers of bee distribution. Current Biology 31: 451-458.	2021	yes												yes	yes							yes
23	Boyd, R.J., Aizen, M.A., Barahona-Segovia, R.M., et al. (2022) Inferring trends in pollinator distributions across the Neotropics from publicly available data remains challenging despite mobilization efforts. Diversity and Destributons 28 (7): 1404-1415	2022									yes											yes	yes
24	Zattara, E.E., Aizen, M.A. (2022) Worldwide occurrence records suggest a global decline in bee species richness. One Earth 4(1):114-123	2022	yes												yes		yes						yes
25	Liang, H., He, Y-D., Theodorou, P., Yang, C-F (2023) The effects of urbanization on pollinators and pollination: A meta-analysis. Ecology Letters 26 (9): 1629-1642	2023	yes																			yes	yes
26	Pyke, G.H., Prendergast, K.S., Ren, Z.X. (2023) Pollination crisis Down-Under: Has Australasia dodged the bullet? Ecology and Evolution 13 (11): e10639	2023												yes								yes	yes
27	Silva, V.H.D., Gomes, I.N., Cardoso, J.C.F., et al. (2023) Diverse urban pollinators and where to find them. Biological Conservation 281: 110036	2023	yes												yes	yes			yes	yes		yes	yes	yes
28	Aguiar, L.M.S., Diniz, U.M., Bueno-Rocha, I.D., Filomeno, L.R.A., et al. (2024) Untangling biodiversity interactions: a meta network on pollination in Earth's most diverse tropical savanna. Ecology and Evolution 14 (3): E11094	2024									yes				yes		yes					yes	yes
